# Supplementary material for: Menstrual blood-derived mesenchymal stromal cells: impact of preconditioning on the cargo of extracellular vesicles as potential therapeutics
Source: Stem Cell Res Ther. 2023 Jul 28;14:187. doi: 10.1186/s13287-023-03413-5 (PMC10386225; doi:10.1186/s13287-023-03413-5)
Supplement: Supplementary file 1 — Additional file 1. Spectra identification parameters. [file 13287_2023_3413_MOESM1_ESM.txt]

DIA-NN 1.8.1 (Data-Independent Acquisition by Neural Networks)
Compiled on Apr 15 2022 08:45:18
Current date and time: Thu Dec 22 19:44:25 2022
Logical CPU cores: 64
/usr/diann/1.8.1/diann-1.8.1 --f /scratch_shared/szymansk/MenSC/001/dUC-AcHypx_Ind_Ind_1.d  --f /scratch_shared/szymansk/MenSC/001/dUC-AcHypx_Ind_Ind_4.d  --f /scratch_shared/szymansk/MenSC/001/dUC-AcHypx_Ind_Ind_6.d  --f /scratch_shared/szymansk/MenSC/001/dUC-AcHypx_Ind_Ind_7.d  --f /scratch_shared/szymansk/MenSC/001/dUC-AcHypx_Ind_Ind_8.d  --f /scratch_shared/szymansk/MenSC/001/dUC-Basal_Ind_1.d  --f /scratch_shared/szymansk/MenSC/001/dUC-Basal_Ind_4.d  --f /scratch_shared/szymansk/MenSC/001/dUC-Basal_Ind_6.d  --f /scratch_shared/szymansk/MenSC/001/dUC-Basal_Ind_7.d  --f /scratch_shared/szymansk/MenSC/001/dUC-Basal_Ind_8.d  --f /scratch_shared/szymansk/MenSC/001/dUC-Physioxia_Ind_Ind_1.d  --f /scratch_shared/szymansk/MenSC/001/dUC-Physioxia_Ind_Ind_4.d  --f /scratch_shared/szymansk/MenSC/001/dUC-Physioxia_Ind_Ind_6.d  --f /scratch_shared/szymansk/MenSC/001/dUC-Physioxia_Ind_Ind_7.d  --f /scratch_shared/szymansk/MenSC/001/dUC-Physioxia_Ind_Ind_8.d  --f /scratch_shared/szymansk/MenSC/001/dUC-Primed_Ind_Ind_1.d  --f /scratch_shared/szymansk/MenSC/001/dUC-Primed_Ind_Ind_4.d  --f /scratch_shared/szymansk/MenSC/001/dUC-Primed_Ind_Ind_6.d  --f /scratch_shared/szymansk/MenSC/001/dUC-Primed_Ind_Ind_7.d  --f /scratch_shared/szymansk/MenSC/001/dUC-Primed_Ind_Ind_8.d  --lib  --threads 48 --verbose 1 --out /scratch_shared/szymansk/MenSC/001/report.tsv --qvalue 0.01 --matrices --out-lib /scratch_shared/szymansk/MenSC/001/report.tsv --gen-spec-lib --predictor --fasta /scratch_shared/szymansk/MenSC/001/uniprot_Human_102022.fasta --fasta-search --min-fr-mz 200 --max-fr-mz 1800 --met-excision --cut K*,R* --missed-cleavages 2 --min-pep-len 7 --max-pep-len 30 --min-pr-mz 300 --max-pr-mz 1800 --min-pr-charge 1 --max-pr-charge 4 --unimod4 --var-mods 1 --var-mod UniMod:35,15.994915,M --var-mod UniMod:1,42.010565,*n --monitor-mod UniMod:1 --individual-mass-acc --individual-windows --no-prot-inf --reanalyse --relaxed-prot-inf --smart-profiling --peak-center --no-ifs-removal --global-norm --matrix-spec-q 

Thread number set to 48
Output will be filtered at 0.01 FDR
Precursor/protein x samples expression level matrices will be saved along with the main report
A spectral library will be generated
Deep learning will be used to generate a new in silico spectral library from peptides provided
Library-free search enabled
Min fragment m/z set to 200
Max fragment m/z set to 1800
N-terminal methionine excision enabled
In silico digest will involve cuts at K*,R*
Maximum number of missed cleavages set to 2
Min peptide length set to 7
Max peptide length set to 30
Min precursor m/z set to 300
Max precursor m/z set to 1800
Min precursor charge set to 1
Max precursor charge set to 4
Cysteine carbamidomethylation enabled as a fixed modification
Maximum number of variable modifications set to 1
Modification UniMod:35 with mass delta 15.9949 at M will be considered as variable
Modification UniMod:1 with mass delta 42.0106 at *n will be considered as variable
Mass accuracy will be determined separately for different runs
Scan windows will be inferred separately for different runs
Protein inference will not be performed
A spectral library will be created from the DIA runs and used to reanalyse them; .quant files will only be saved to disk during the first step
Highly heuristic protein grouping will be used, to reduce the number of protein groups obtained; this mode is recommended for benchmarking protein ID numbers; use with caution for anything else
When generating a spectral library, in silico predicted spectra will be retained if deemed more reliable than experimental ones
Fixed-width center of each elution peak will be used for quantification
Interference removal from fragment elution curves disabled
Median-based local normalisation disabled
Protein x sample matrices will be also filtered using run-specific protein q-value
DIA-NN will optimise the mass accuracy separately for each run in the experiment. This is useful primarily for quick initial analyses, when it is not yet known which mass accuracy setting works best for a particular acquisition scheme.
Exclusion of fragments shared between heavy and light peptides from quantification is not supported in FASTA digest mode - disabled; to enable, generate an in silico predicted spectral library and analyse with this library
The following variable modifications will be scored: UniMod:1 

20 files will be processed
[0:00] Loading FASTA /scratch_shared/szymansk/MenSC/001/uniprot_Human_102022.fasta
[0:04] Processing FASTA
[0:15] Assembling elution groups
[0:27] 9295179 precursors generated
[0:27] Gene names missing for some isoforms
[0:27] Library contains 20364 proteins, and 20161 genes
[0:29] [0:47] [15:19] [16:24] [16:32] [16:37] Saving the library to /scratch_shared/szymansk/MenSC/001/report.predicted.speclib
[16:50] Initialising library

[16:57] First pass: generating a spectral library from DIA data
[16:57] File #1/20
[16:57] Loading run /scratch_shared/szymansk/MenSC/001/dUC-AcHypx_Ind_Ind_1.d
For most diaPASEF datasets it is better to manually fix both the MS1 and MS2 mass accuracies to values in the range 10-15 ppm.
[17:47] 4737216 library precursors are potentially detectable
[17:47] Processing...
[28:10] RT window set to 3.79245
[28:10] Ion mobility window set to 0.0433024
[28:10] Peak width: 7.544
[28:10] Scan window radius set to 16
[28:11] Recommended MS1 mass accuracy setting: 11.6142 ppm
[47:27] Optimised mass accuracy: 19.3949 ppm
[69:16] Removing low confidence identifications
[69:16] Searching PTM decoys
[69:30] Removing interfering precursors
[69:33] Training neural networks: 57641 targets, 37438 decoys
[69:36] Number of IDs at 0.01 FDR: 24776
[69:36] Calculating protein q-values
[69:37] Number of genes identified at 1% FDR: 3761 (precursor-level), 3404 (protein-level) (inference performed using proteotypic peptides only)
[69:37] Quantification
[69:38] Precursors with monitored PTMs at 1% FDR: 0 out of 86
[69:38] Unmodified precursors with monitored PTM sites at 1% FDR: 0 out of 49
[69:39] Quantification information saved to /scratch_shared/szymansk/MenSC/001/dUC-AcHypx_Ind_Ind_1.d.quant.

[69:40] File #2/20
[69:40] Loading run /scratch_shared/szymansk/MenSC/001/dUC-AcHypx_Ind_Ind_4.d
[70:31] 4737216 library precursors are potentially detectable
[70:31] Processing...
[82:28] RT window set to 3.85858
[82:28] Ion mobility window set to 0.0427988
[82:28] Peak width: 7.64
[82:28] Scan window radius set to 16
[82:29] Recommended MS1 mass accuracy setting: 11.7905 ppm
[103:55] Optimised mass accuracy: 15.3839 ppm
[124:53] Removing low confidence identifications
[124:53] Searching PTM decoys
[125:05] Removing interfering precursors
[125:08] Training neural networks: 54320 targets, 33417 decoys
[125:10] Number of IDs at 0.01 FDR: 21843
[125:11] Calculating protein q-values
[125:11] Number of genes identified at 1% FDR: 3354 (precursor-level), 2901 (protein-level) (inference performed using proteotypic peptides only)
[125:11] Quantification
[125:12] Precursors with monitored PTMs at 1% FDR: 0 out of 64
[125:12] Unmodified precursors with monitored PTM sites at 1% FDR: 0 out of 36
[125:14] Quantification information saved to /scratch_shared/szymansk/MenSC/001/dUC-AcHypx_Ind_Ind_4.d.quant.

[125:14] File #3/20
[125:14] Loading run /scratch_shared/szymansk/MenSC/001/dUC-AcHypx_Ind_Ind_6.d
[126:03] 4737216 library precursors are potentially detectable
[126:03] Processing...
[135:48] RT window set to 3.88366
[135:48] Ion mobility window set to 0.0423272
[135:48] Peak width: 7.656
[135:48] Scan window radius set to 16
[135:49] Recommended MS1 mass accuracy setting: 12.943 ppm
[155:40] Optimised mass accuracy: 19.1854 ppm
[177:27] Removing low confidence identifications
[177:27] Searching PTM decoys
[177:41] Removing interfering precursors
[177:45] Training neural networks: 52486 targets, 35817 decoys
[177:46] Number of IDs at 0.01 FDR: 23555
[177:47] Calculating protein q-values
[177:47] Number of genes identified at 1% FDR: 3550 (precursor-level), 3101 (protein-level) (inference performed using proteotypic peptides only)
[177:47] Quantification
[177:48] Precursors with monitored PTMs at 1% FDR: 0 out of 79
[177:48] Unmodified precursors with monitored PTM sites at 1% FDR: 0 out of 42
[177:50] Quantification information saved to /scratch_shared/szymansk/MenSC/001/dUC-AcHypx_Ind_Ind_6.d.quant.

[177:50] File #4/20
[177:50] Loading run /scratch_shared/szymansk/MenSC/001/dUC-AcHypx_Ind_Ind_7.d
[178:38] 4737216 library precursors are potentially detectable
[178:39] Processing...
[188:50] RT window set to 3.85691
[188:50] Ion mobility window set to 0.0396738
[188:50] Peak width: 7.844
[188:50] Scan window radius set to 17
[188:51] Recommended MS1 mass accuracy setting: 12.0384 ppm
[205:15] Optimised mass accuracy: 13.5974 ppm
[224:34] Removing low confidence identifications
[224:34] Searching PTM decoys
[224:46] Removing interfering precursors
[224:49] Training neural networks: 51238 targets, 33899 decoys
[224:51] Number of IDs at 0.01 FDR: 23686
[224:51] Calculating protein q-values
[224:52] Number of genes identified at 1% FDR: 3650 (precursor-level), 3269 (protein-level) (inference performed using proteotypic peptides only)
[224:52] Quantification
[224:53] Precursors with monitored PTMs at 1% FDR: 0 out of 91
[224:53] Unmodified precursors with monitored PTM sites at 1% FDR: 0 out of 49
[224:54] Quantification information saved to /scratch_shared/szymansk/MenSC/001/dUC-AcHypx_Ind_Ind_7.d.quant.

[224:55] File #5/20
[224:55] Loading run /scratch_shared/szymansk/MenSC/001/dUC-AcHypx_Ind_Ind_8.d
[225:44] 4737216 library precursors are potentially detectable
[225:44] Processing...
[235:51] RT window set to 3.79892
[235:51] Ion mobility window set to 0.0410605
[235:51] Peak width: 7.52
[235:51] Scan window radius set to 16
[235:52] Recommended MS1 mass accuracy setting: 12.0887 ppm
[251:51] Optimised mass accuracy: 13.3675 ppm
[271:41] Removing low confidence identifications
[271:41] Searching PTM decoys
[271:53] Removing interfering precursors
[271:56] Training neural networks: 60393 targets, 36827 decoys
[271:58] Number of IDs at 0.01 FDR: 22735
[271:58] Calculating protein q-values
[271:59] Number of genes identified at 1% FDR: 3521 (precursor-level), 3056 (protein-level) (inference performed using proteotypic peptides only)
[271:59] Quantification
[272:00] Precursors with monitored PTMs at 1% FDR: 0 out of 97
[272:00] Unmodified precursors with monitored PTM sites at 1% FDR: 0 out of 53
[272:02] Quantification information saved to /scratch_shared/szymansk/MenSC/001/dUC-AcHypx_Ind_Ind_8.d.quant.

[272:02] File #6/20
[272:02] Loading run /scratch_shared/szymansk/MenSC/001/dUC-Basal_Ind_1.d
[272:50] 4737216 library precursors are potentially detectable
[272:51] Processing...
[282:57] RT window set to 3.71911
[282:57] Ion mobility window set to 0.0471661
[282:57] Peak width: 6.896
[282:57] Scan window radius set to 15
[282:58] Recommended MS1 mass accuracy setting: 11.8054 ppm
[298:45] Optimised mass accuracy: 13.1238 ppm
[318:20] Removing low confidence identifications
[318:21] Searching PTM decoys
[318:33] Removing interfering precursors
[318:35] Training neural networks: 47414 targets, 30760 decoys
[318:37] Number of IDs at 0.01 FDR: 20460
[318:38] Calculating protein q-values
[318:38] Number of genes identified at 1% FDR: 3372 (precursor-level), 2993 (protein-level) (inference performed using proteotypic peptides only)
[318:38] Quantification
[318:39] Precursors with monitored PTMs at 1% FDR: 0 out of 78
[318:39] Unmodified precursors with monitored PTM sites at 1% FDR: 0 out of 57
[318:41] Quantification information saved to /scratch_shared/szymansk/MenSC/001/dUC-Basal_Ind_1.d.quant.

[318:41] File #7/20
[318:41] Loading run /scratch_shared/szymansk/MenSC/001/dUC-Basal_Ind_4.d
[319:29] 4737216 library precursors are potentially detectable
[319:30] Processing...
[331:32] RT window set to 3.78617
[331:32] Ion mobility window set to 0.0473899
[331:32] Peak width: 7.132
[331:32] Scan window radius set to 15
[331:32] Recommended MS1 mass accuracy setting: 12.0585 ppm
[350:29] Optimised mass accuracy: 12.7442 ppm
[370:27] Removing low confidence identifications
[370:27] Searching PTM decoys
[370:40] Removing interfering precursors
[370:43] Training neural networks: 47001 targets, 30230 decoys
[370:44] Number of IDs at 0.01 FDR: 19913
[370:45] Calculating protein q-values
[370:45] Number of genes identified at 1% FDR: 3286 (precursor-level), 2996 (protein-level) (inference performed using proteotypic peptides only)
[370:45] Quantification
[370:46] Precursors with monitored PTMs at 1% FDR: 0 out of 74
[370:46] Unmodified precursors with monitored PTM sites at 1% FDR: 0 out of 56
[370:48] Quantification information saved to /scratch_shared/szymansk/MenSC/001/dUC-Basal_Ind_4.d.quant.

[370:48] File #8/20
[370:48] Loading run /scratch_shared/szymansk/MenSC/001/dUC-Basal_Ind_6.d
[371:35] 4737216 library precursors are potentially detectable
[371:36] Processing...
[383:37] RT window set to 3.71986
[383:37] Ion mobility window set to 0.0469019
[383:37] Peak width: 7.236
[383:37] Scan window radius set to 15
[383:38] Recommended MS1 mass accuracy setting: 12.0151 ppm
[400:59] Optimised mass accuracy: 10.5948 ppm
[422:58] Removing low confidence identifications
[422:58] Searching PTM decoys
[423:14] Removing interfering precursors
[423:17] Training neural networks: 58799 targets, 33625 decoys
[423:19] Number of IDs at 0.01 FDR: 21224
[423:20] Calculating protein q-values
[423:20] Number of genes identified at 1% FDR: 3434 (precursor-level), 3082 (protein-level) (inference performed using proteotypic peptides only)
[423:20] Quantification
[423:21] Precursors with monitored PTMs at 1% FDR: 0 out of 81
[423:21] Unmodified precursors with monitored PTM sites at 1% FDR: 0 out of 58
[423:23] Quantification information saved to /scratch_shared/szymansk/MenSC/001/dUC-Basal_Ind_6.d.quant.

[423:23] File #9/20
[423:23] Loading run /scratch_shared/szymansk/MenSC/001/dUC-Basal_Ind_7.d
[424:16] 4737216 library precursors are potentially detectable
[424:16] Processing...
[436:12] RT window set to 4.02011
[436:12] Ion mobility window set to 0.0451016
[436:12] Peak width: 6.9
[436:12] Scan window radius set to 15
[436:12] Recommended MS1 mass accuracy setting: 11.882 ppm
[454:53] Optimised mass accuracy: 15.4801 ppm
[477:45] Removing low confidence identifications
[477:45] Searching PTM decoys
[478:00] Removing interfering precursors
[478:03] Training neural networks: 58036 targets, 37851 decoys
[478:05] Number of IDs at 0.01 FDR: 23725
[478:06] Calculating protein q-values
[478:06] Number of genes identified at 1% FDR: 4016 (precursor-level), 3564 (protein-level) (inference performed using proteotypic peptides only)
[478:06] Quantification
[478:07] Precursors with monitored PTMs at 1% FDR: 0 out of 89
[478:07] Unmodified precursors with monitored PTM sites at 1% FDR: 0 out of 69
[478:09] Quantification information saved to /scratch_shared/szymansk/MenSC/001/dUC-Basal_Ind_7.d.quant.

[478:09] File #10/20
[478:09] Loading run /scratch_shared/szymansk/MenSC/001/dUC-Basal_Ind_8.d
[479:01] 4737216 library precursors are potentially detectable
[479:01] Processing...
[491:41] RT window set to 3.69492
[491:41] Ion mobility window set to 0.047025
[491:41] Peak width: 7.22
[491:41] Scan window radius set to 15
[491:42] Recommended MS1 mass accuracy setting: 11.3122 ppm
[510:42] Optimised mass accuracy: 12.8722 ppm
[530:32] Removing low confidence identifications
[530:32] Searching PTM decoys
[530:45] Removing interfering precursors
[530:48] Training neural networks: 47731 targets, 30531 decoys
[530:50] Number of IDs at 0.01 FDR: 20934
[530:50] Calculating protein q-values
[530:51] Number of genes identified at 1% FDR: 3370 (precursor-level), 2964 (protein-level) (inference performed using proteotypic peptides only)
[530:51] Quantification
[530:52] Precursors with monitored PTMs at 1% FDR: 0 out of 84
[530:52] Unmodified precursors with monitored PTM sites at 1% FDR: 0 out of 56
[530:53] Quantification information saved to /scratch_shared/szymansk/MenSC/001/dUC-Basal_Ind_8.d.quant.

[530:54] File #11/20
[530:54] Loading run /scratch_shared/szymansk/MenSC/001/dUC-Physioxia_Ind_Ind_1.d
[531:48] 4737216 library precursors are potentially detectable
[531:48] Processing...
[545:21] RT window set to 3.8159
[545:21] Ion mobility window set to 0.0449177
[545:21] Peak width: 7.78
[545:21] Scan window radius set to 17
[545:22] Recommended MS1 mass accuracy setting: 12.4063 ppm
[567:03] Optimised mass accuracy: 16.4482 ppm
[588:18] Removing low confidence identifications
[588:19] Searching PTM decoys
[588:31] Removing interfering precursors
[588:34] Training neural networks: 51090 targets, 33504 decoys
[588:36] Number of IDs at 0.01 FDR: 20861
[588:36] Calculating protein q-values
[588:37] Number of genes identified at 1% FDR: 3394 (precursor-level), 3068 (protein-level) (inference performed using proteotypic peptides only)
[588:37] Quantification
[588:38] Precursors with monitored PTMs at 1% FDR: 0 out of 72
[588:38] Unmodified precursors with monitored PTM sites at 1% FDR: 0 out of 41
[588:39] Quantification information saved to /scratch_shared/szymansk/MenSC/001/dUC-Physioxia_Ind_Ind_1.d.quant.

[588:40] File #12/20
[588:40] Loading run /scratch_shared/szymansk/MenSC/001/dUC-Physioxia_Ind_Ind_4.d
[589:33] 4737216 library precursors are potentially detectable
[589:33] Processing...
[603:52] RT window set to 4.00427
[603:52] Ion mobility window set to 0.0430157
[603:52] Peak width: 7.352
[603:52] Scan window radius set to 16
[603:53] Recommended MS1 mass accuracy setting: 11.9122 ppm
[629:28] Optimised mass accuracy: 14.4989 ppm
[651:50] Removing low confidence identifications
[651:51] Searching PTM decoys
[652:04] Removing interfering precursors
[652:06] Training neural networks: 42085 targets, 27115 decoys
[652:08] Number of IDs at 0.01 FDR: 17433
[652:08] Calculating protein q-values
[652:09] Number of genes identified at 1% FDR: 2935 (precursor-level), 2601 (protein-level) (inference performed using proteotypic peptides only)
[652:09] Quantification
[652:10] Precursors with monitored PTMs at 1% FDR: 0 out of 58
[652:10] Unmodified precursors with monitored PTM sites at 1% FDR: 0 out of 28
[652:12] Quantification information saved to /scratch_shared/szymansk/MenSC/001/dUC-Physioxia_Ind_Ind_4.d.quant.

[652:12] File #13/20
[652:12] Loading run /scratch_shared/szymansk/MenSC/001/dUC-Physioxia_Ind_Ind_6.d
[653:01] 4737216 library precursors are potentially detectable
[653:02] Processing...
[666:25] RT window set to 3.7838
[666:25] Ion mobility window set to 0.0442888
[666:25] Peak width: 7.376
[666:25] Scan window radius set to 16
[666:25] Recommended MS1 mass accuracy setting: 11.1163 ppm
[685:57] Optimised mass accuracy: 12.7845 ppm
[705:54] Removing low confidence identifications
[705:54] Searching PTM decoys
[706:05] Removing interfering precursors
[706:08] Training neural networks: 44825 targets, 28626 decoys
[706:10] Number of IDs at 0.01 FDR: 18529
[706:10] Calculating protein q-values
[706:11] Number of genes identified at 1% FDR: 3038 (precursor-level), 2697 (protein-level) (inference performed using proteotypic peptides only)
[706:11] Quantification
[706:12] Precursors with monitored PTMs at 1% FDR: 0 out of 65
[706:12] Unmodified precursors with monitored PTM sites at 1% FDR: 0 out of 44
[706:13] Quantification information saved to /scratch_shared/szymansk/MenSC/001/dUC-Physioxia_Ind_Ind_6.d.quant.

[706:14] File #14/20
[706:14] Loading run /scratch_shared/szymansk/MenSC/001/dUC-Physioxia_Ind_Ind_7.d
[707:06] 4737216 library precursors are potentially detectable
[707:07] Processing...
[717:47] RT window set to 3.78906
[717:47] Ion mobility window set to 0.0448171
[717:47] Peak width: 7.492
[717:47] Scan window radius set to 16
[717:48] Recommended MS1 mass accuracy setting: 12.1075 ppm
[731:12] Optimised mass accuracy: 9.295 ppm
[750:31] Removing low confidence identifications
[750:31] Searching PTM decoys
[750:45] Removing interfering precursors
[750:48] Training neural networks: 52338 targets, 29826 decoys
[750:49] Number of IDs at 0.01 FDR: 19194
[750:50] Calculating protein q-values
[750:50] Number of genes identified at 1% FDR: 2932 (precursor-level), 2560 (protein-level) (inference performed using proteotypic peptides only)
[750:50] Quantification
[750:51] Precursors with monitored PTMs at 1% FDR: 0 out of 64
[750:51] Unmodified precursors with monitored PTM sites at 1% FDR: 0 out of 38
[750:53] Quantification information saved to /scratch_shared/szymansk/MenSC/001/dUC-Physioxia_Ind_Ind_7.d.quant.

[750:54] File #15/20
[750:54] Loading run /scratch_shared/szymansk/MenSC/001/dUC-Physioxia_Ind_Ind_8.d
[751:46] 4737216 library precursors are potentially detectable
[751:46] Processing...
[765:51] RT window set to 3.86134
[765:51] Ion mobility window set to 0.0446479
[765:51] Peak width: 7.596
[765:51] Scan window radius set to 16
[765:51] Recommended MS1 mass accuracy setting: 12.6078 ppm
[788:38] Optimised mass accuracy: 13.3284 ppm
[810:05] Removing low confidence identifications
[810:05] Searching PTM decoys
[810:18] Removing interfering precursors
[810:21] Training neural networks: 43817 targets, 26816 decoys
[810:23] Number of IDs at 0.01 FDR: 16683
[810:23] Calculating protein q-values
[810:24] Number of genes identified at 1% FDR: 2545 (precursor-level), 2183 (protein-level) (inference performed using proteotypic peptides only)
[810:24] Quantification
[810:25] Precursors with monitored PTMs at 1% FDR: 0 out of 39
[810:25] Unmodified precursors with monitored PTM sites at 1% FDR: 0 out of 25
[810:26] Quantification information saved to /scratch_shared/szymansk/MenSC/001/dUC-Physioxia_Ind_Ind_8.d.quant.

[810:27] File #16/20
[810:27] Loading run /scratch_shared/szymansk/MenSC/001/dUC-Primed_Ind_Ind_1.d
[811:15] 4737216 library precursors are potentially detectable
[811:15] Processing...
[823:56] RT window set to 3.91335
[823:56] Ion mobility window set to 0.0443915
[823:56] Peak width: 7.58
[823:56] Scan window radius set to 16
[823:57] Recommended MS1 mass accuracy setting: 12.1997 ppm
[841:17] Optimised mass accuracy: 10.5786 ppm
[860:30] Removing low confidence identifications
[860:30] Searching PTM decoys
[860:42] Removing interfering precursors
[860:45] Training neural networks: 53572 targets, 31557 decoys
[860:47] Number of IDs at 0.01 FDR: 20144
[860:47] Calculating protein q-values
[860:48] Number of genes identified at 1% FDR: 3593 (precursor-level), 3246 (protein-level) (inference performed using proteotypic peptides only)
[860:48] Quantification
[860:49] Precursors with monitored PTMs at 1% FDR: 0 out of 72
[860:49] Unmodified precursors with monitored PTM sites at 1% FDR: 0 out of 57
[860:50] Quantification information saved to /scratch_shared/szymansk/MenSC/001/dUC-Primed_Ind_Ind_1.d.quant.

[860:51] File #17/20
[860:51] Loading run /scratch_shared/szymansk/MenSC/001/dUC-Primed_Ind_Ind_4.d
[861:42] 4737216 library precursors are potentially detectable
[861:42] Processing...
[874:18] RT window set to 3.83667
[874:18] Ion mobility window set to 0.046488
[874:18] Peak width: 7.472
[874:18] Scan window radius set to 16
[874:19] Recommended MS1 mass accuracy setting: 11.9577 ppm
[889:50] Optimised mass accuracy: 8.8525 ppm
[909:20] Removing low confidence identifications
[909:20] Searching PTM decoys
[909:32] Removing interfering precursors
[909:35] Training neural networks: 49671 targets, 29546 decoys
[909:37] Number of IDs at 0.01 FDR: 19106
[909:37] Calculating protein q-values
[909:38] Number of genes identified at 1% FDR: 3263 (precursor-level), 2943 (protein-level) (inference performed using proteotypic peptides only)
[909:38] Quantification
[909:39] Precursors with monitored PTMs at 1% FDR: 0 out of 59
[909:39] Unmodified precursors with monitored PTM sites at 1% FDR: 0 out of 48
[909:40] Quantification information saved to /scratch_shared/szymansk/MenSC/001/dUC-Primed_Ind_Ind_4.d.quant.

[909:41] File #18/20
[909:41] Loading run /scratch_shared/szymansk/MenSC/001/dUC-Primed_Ind_Ind_6.d
[910:32] 4737216 library precursors are potentially detectable
[910:32] Processing...
[921:39] RT window set to 3.99694
[921:39] Ion mobility window set to 0.0480411
[921:39] Peak width: 7.544
[921:39] Scan window radius set to 16
[921:40] Recommended MS1 mass accuracy setting: 12.9044 ppm
[941:54] Optimised mass accuracy: 17.876 ppm
[964:40] Removing low confidence identifications
[964:40] Searching PTM decoys
[964:54] Removing interfering precursors
[964:57] Training neural networks: 49252 targets, 32268 decoys
[964:59] Number of IDs at 0.01 FDR: 21483
[965:00] Calculating protein q-values
[965:00] Number of genes identified at 1% FDR: 3490 (precursor-level), 3141 (protein-level) (inference performed using proteotypic peptides only)
[965:00] Quantification
[965:01] Precursors with monitored PTMs at 1% FDR: 0 out of 68
[965:01] Unmodified precursors with monitored PTM sites at 1% FDR: 0 out of 58
[965:03] Quantification information saved to /scratch_shared/szymansk/MenSC/001/dUC-Primed_Ind_Ind_6.d.quant.

[965:03] File #19/20
[965:03] Loading run /scratch_shared/szymansk/MenSC/001/dUC-Primed_Ind_Ind_7.d
[965:59] 4737216 library precursors are potentially detectable
[965:59] Processing...
[979:42] RT window set to 4.10841
[979:42] Ion mobility window set to 0.0457159
[979:42] Peak width: 7.324
[979:42] Scan window radius set to 16
[979:43] Recommended MS1 mass accuracy setting: 11.9465 ppm
[1002:35] Optimised mass accuracy: 15.2413 ppm
[1026:07] Removing low confidence identifications
[1026:07] Searching PTM decoys
[1026:22] Removing interfering precursors
[1026:25] Training neural networks: 46360 targets, 31625 decoys
[1026:27] Number of IDs at 0.01 FDR: 20747
[1026:28] Calculating protein q-values
[1026:28] Number of genes identified at 1% FDR: 3612 (precursor-level), 3314 (protein-level) (inference performed using proteotypic peptides only)
[1026:28] Quantification
[1026:29] Precursors with monitored PTMs at 1% FDR: 0 out of 86
[1026:29] Unmodified precursors with monitored PTM sites at 1% FDR: 0 out of 48
[1026:31] Quantification information saved to /scratch_shared/szymansk/MenSC/001/dUC-Primed_Ind_Ind_7.d.quant.

[1026:31] File #20/20
[1026:31] Loading run /scratch_shared/szymansk/MenSC/001/dUC-Primed_Ind_Ind_8.d
[1027:47] 4737216 library precursors are potentially detectable
[1027:48] Processing...
[1047:15] RT window set to 3.48218
[1047:15] Ion mobility window set to 0.0334143
[1047:15] Peak width: 7.984
[1047:15] Scan window radius set to 17
[1047:15] Recommended MS1 mass accuracy setting: 11.7305 ppm
[1062:17] Optimised mass accuracy: 7.79744 ppm
[1073:28] Removing low confidence identifications
[1073:29] Searching PTM decoys
[1073:34] Removing interfering precursors
[1073:36] Training neural networks: 5746 targets, 5929 decoys
[1073:37] Number of IDs at 0.01 FDR: 3743
[1073:37] Calculating protein q-values
[1073:37] Number of genes identified at 1% FDR: 944 (precursor-level), 883 (protein-level) (inference performed using proteotypic peptides only)
[1073:38] Quantification
[1073:39] Precursors with monitored PTMs at 1% FDR: 0 out of 19
[1073:39] Unmodified precursors with monitored PTM sites at 1% FDR: 0 out of 12
[1073:39] Quantification information saved to /scratch_shared/szymansk/MenSC/001/dUC-Primed_Ind_Ind_8.d.quant.

[1073:40] Cross-run analysis
[1073:40] Reading quantification information: 20 files
[1073:40] Averaged recommended settings for this experiment: Mass accuracy = 14ppm, MS1 accuracy = 12ppm, Scan window = 16
[1073:40] Quantifying peptides
[1073:46] Quantifying proteins
[1073:47] Calculating q-values for protein and gene groups
[1073:48] Calculating global q-values for protein and gene groups
[1073:48] Writing report
[1073:59] Report saved to /scratch_shared/szymansk/MenSC/001/report-first-pass.tsv.
[1073:59] Saving precursor levels matrix
[1073:59] Precursor levels matrix (1% precursor and protein group FDR) saved to /scratch_shared/szymansk/MenSC/001/report-first-pass.pr_matrix.tsv.
[1073:59] Saving protein group levels matrix
[1073:59] Protein group levels matrix (1% precursor FDR and protein group FDR) saved to /scratch_shared/szymansk/MenSC/001/report-first-pass.pg_matrix.tsv.
[1073:59] Saving gene group levels matrix
[1073:59] Gene groups levels matrix (1% precursor FDR and protein group FDR) saved to /scratch_shared/szymansk/MenSC/001/report-first-pass.gg_matrix.tsv.
[1073:59] Saving unique genes levels matrix
[1073:59] Unique genes levels matrix (1% precursor FDR and protein group FDR) saved to /scratch_shared/szymansk/MenSC/001/report-first-pass.unique_genes_matrix.tsv.
[1073:59] Stats report saved to /scratch_shared/szymansk/MenSC/001/report-first-pass.stats.tsv
[1073:59] Generating spectral library:
[1073:59] 42975 precursors passing the FDR threshold are to be extracted
[1073:59] Loading run /scratch_shared/szymansk/MenSC/001/dUC-AcHypx_Ind_Ind_1.d
[1075:47] 4737216 library precursors are potentially detectable
[1075:50] 6262 spectra added to the library
[1075:51] Loading run /scratch_shared/szymansk/MenSC/001/dUC-AcHypx_Ind_Ind_4.d
[1077:32] 4737216 library precursors are potentially detectable
[1077:33] 187 spectra added to the library
[1077:33] Loading run /scratch_shared/szymansk/MenSC/001/dUC-AcHypx_Ind_Ind_6.d
[1079:18] 4737216 library precursors are potentially detectable
[1079:19] 518 spectra added to the library
[1079:19] Loading run /scratch_shared/szymansk/MenSC/001/dUC-AcHypx_Ind_Ind_7.d
[1081:05] 4737216 library precursors are potentially detectable
[1081:07] 3559 spectra added to the library
[1081:07] Loading run /scratch_shared/szymansk/MenSC/001/dUC-AcHypx_Ind_Ind_8.d
[1082:57] 4737216 library precursors are potentially detectable
[1082:58] 1409 spectra added to the library
[1082:59] Loading run /scratch_shared/szymansk/MenSC/001/dUC-Basal_Ind_1.d
[1084:56] 4737216 library precursors are potentially detectable
[1084:57] 1880 spectra added to the library
[1084:58] Loading run /scratch_shared/szymansk/MenSC/001/dUC-Basal_Ind_4.d
[1086:56] 4737216 library precursors are potentially detectable
[1086:57] 1311 spectra added to the library
[1086:57] Loading run /scratch_shared/szymansk/MenSC/001/dUC-Basal_Ind_6.d
[1088:52] 4737216 library precursors are potentially detectable
[1088:53] 908 spectra added to the library
[1088:53] Loading run /scratch_shared/szymansk/MenSC/001/dUC-Basal_Ind_7.d
[1090:37] 4737216 library precursors are potentially detectable
[1090:39] 1945 spectra added to the library
[1090:39] Loading run /scratch_shared/szymansk/MenSC/001/dUC-Basal_Ind_8.d
[1092:26] 4737216 library precursors are potentially detectable
[1092:26] 838 spectra added to the library
[1092:27] Loading run /scratch_shared/szymansk/MenSC/001/dUC-Physioxia_Ind_Ind_1.d
[1094:23] 4737216 library precursors are potentially detectable
[1094:24] 1279 spectra added to the library
[1094:24] Loading run /scratch_shared/szymansk/MenSC/001/dUC-Physioxia_Ind_Ind_4.d
[1096:12] 4737216 library precursors are potentially detectable
[1096:13] 435 spectra added to the library
[1096:13] Loading run /scratch_shared/szymansk/MenSC/001/dUC-Physioxia_Ind_Ind_6.d
[1098:08] 4737216 library precursors are potentially detectable
[1098:09] 1022 spectra added to the library
[1098:09] Loading run /scratch_shared/szymansk/MenSC/001/dUC-Physioxia_Ind_Ind_7.d
[1100:05] 4737216 library precursors are potentially detectable
[1100:05] 262 spectra added to the library
[1100:06] Loading run /scratch_shared/szymansk/MenSC/001/dUC-Physioxia_Ind_Ind_8.d
[1101:59] 4737216 library precursors are potentially detectable
[1101:59] 416 spectra added to the library
[1101:59] Loading run /scratch_shared/szymansk/MenSC/001/dUC-Primed_Ind_Ind_1.d
[1104:00] 4737216 library precursors are potentially detectable
[1104:02] 3001 spectra added to the library
[1104:02] Loading run /scratch_shared/szymansk/MenSC/001/dUC-Primed_Ind_Ind_4.d
[1106:17] 4737216 library precursors are potentially detectable
[1106:17] 946 spectra added to the library
[1106:18] Loading run /scratch_shared/szymansk/MenSC/001/dUC-Primed_Ind_Ind_6.d
[1108:27] 4737216 library precursors are potentially detectable
[1108:28] 1407 spectra added to the library
[1108:28] Loading run /scratch_shared/szymansk/MenSC/001/dUC-Primed_Ind_Ind_7.d
[1110:34] 4737216 library precursors are potentially detectable
[1110:36] 2813 spectra added to the library
[1110:36] Loading run /scratch_shared/szymansk/MenSC/001/dUC-Primed_Ind_Ind_8.d
[1112:46] 4737216 library precursors are potentially detectable
[1112:47] 706 spectra added to the library
[1112:47] Saving spectral library to /scratch_shared/szymansk/MenSC/001/report.tsv
[1112:50] 42975 precursors saved
[1112:50] Loading the generated library and saving it in the .speclib format
[1112:50] Loading spectral library /scratch_shared/szymansk/MenSC/001/report.tsv
[1112:51] Spectral library loaded: 6238 protein isoforms, 6483 protein groups and 42975 precursors in 39098 elution groups.
[1112:51] Loading protein annotations from FASTA /scratch_shared/szymansk/MenSC/001/uniprot_Human_102022.fasta
[1112:51] Gene names missing for some isoforms
[1112:51] Library contains 6238 proteins, and 6224 genes
[1112:51] Saving the library to /scratch_shared/szymansk/MenSC/001/report.tsv.speclib

[1112:57] Second pass: using the newly created spectral library to reanalyse the data
[1112:57] File #1/20
[1112:57] Loading run /scratch_shared/szymansk/MenSC/001/dUC-AcHypx_Ind_Ind_1.d
[1114:54] 42975 library precursors are potentially detectable
[1114:54] Processing...
[1115:00] RT window set to 1.45325
[1115:00] Ion mobility window set to 0.0146834
[1115:00] Peak width: 7.6
[1115:00] Scan window radius set to 16
[1115:00] Recommended MS1 mass accuracy setting: 12.1896 ppm
[1115:03] Optimised mass accuracy: 13.3675 ppm
[1115:09] Removing low confidence identifications
[1115:09] Searching PTM decoys
[1115:09] Removing interfering precursors
[1115:10] Training neural networks: 42433 targets, 41875 decoys
[1115:11] Number of IDs at 0.01 FDR: 33780
[1115:12] Calculating protein q-values
[1115:12] Number of genes identified at 1% FDR: 4654 (precursor-level), 3827 (protein-level) (inference performed using proteotypic peptides only)
[1115:12] Quantification

[1115:14] File #2/20
[1115:14] Loading run /scratch_shared/szymansk/MenSC/001/dUC-AcHypx_Ind_Ind_4.d
[1117:04] 42975 library precursors are potentially detectable
[1117:04] Processing...
[1117:10] RT window set to 1.41924
[1117:10] Ion mobility window set to 0.0165106
[1117:10] Peak width: 7.728
[1117:10] Scan window radius set to 17
[1117:10] Recommended MS1 mass accuracy setting: 12.4891 ppm
[1117:14] Optimised mass accuracy: 15.8951 ppm
[1117:20] Removing low confidence identifications
[1117:20] Searching PTM decoys
[1117:20] Removing interfering precursors
[1117:21] Training neural networks: 42461 targets, 42047 decoys
[1117:22] Number of IDs at 0.01 FDR: 32918
[1117:23] Calculating protein q-values
[1117:23] Number of genes identified at 1% FDR: 4496 (precursor-level), 3747 (protein-level) (inference performed using proteotypic peptides only)
[1117:23] Quantification

[1117:25] File #3/20
[1117:25] Loading run /scratch_shared/szymansk/MenSC/001/dUC-AcHypx_Ind_Ind_6.d
[1119:14] 42975 library precursors are potentially detectable
[1119:14] Processing...
[1119:20] RT window set to 1.41392
[1119:20] Ion mobility window set to 0.0161435
[1119:20] Peak width: 7.72
[1119:20] Scan window radius set to 16
[1119:20] Recommended MS1 mass accuracy setting: 12.0963 ppm
[1119:24] Optimised mass accuracy: 12.3981 ppm
[1119:29] Removing low confidence identifications
[1119:29] Searching PTM decoys
[1119:29] Removing interfering precursors
[1119:30] Training neural networks: 42473 targets, 41715 decoys
[1119:31] Number of IDs at 0.01 FDR: 34142
[1119:32] Calculating protein q-values
[1119:32] Number of genes identified at 1% FDR: 4639 (precursor-level), 3858 (protein-level) (inference performed using proteotypic peptides only)
[1119:32] Quantification

[1119:34] File #4/20
[1119:34] Loading run /scratch_shared/szymansk/MenSC/001/dUC-AcHypx_Ind_Ind_7.d
[1121:35] 42975 library precursors are potentially detectable
[1121:35] Processing...
[1121:42] RT window set to 1.45176
[1121:42] Ion mobility window set to 0.0170805
[1121:42] Peak width: 7.764
[1121:42] Scan window radius set to 17
[1121:42] Recommended MS1 mass accuracy setting: 12.8105 ppm
[1121:46] Optimised mass accuracy: 10.7106 ppm
[1121:51] Removing low confidence identifications
[1121:51] Searching PTM decoys
[1121:51] Removing interfering precursors
[1121:53] Training neural networks: 42218 targets, 41361 decoys
[1121:54] Number of IDs at 0.01 FDR: 32228
[1121:55] Calculating protein q-values
[1121:55] Number of genes identified at 1% FDR: 4503 (precursor-level), 3773 (protein-level) (inference performed using proteotypic peptides only)
[1121:55] Quantification

[1121:56] File #5/20
[1121:56] Loading run /scratch_shared/szymansk/MenSC/001/dUC-AcHypx_Ind_Ind_8.d
[1124:10] 42975 library precursors are potentially detectable
[1124:10] Processing...
[1124:17] RT window set to 1.452
[1124:17] Ion mobility window set to 0.0161276
[1124:17] Peak width: 7.536
[1124:17] Scan window radius set to 16
[1124:17] Recommended MS1 mass accuracy setting: 12.8423 ppm
[1124:21] Optimised mass accuracy: 12.6246 ppm
[1124:27] Removing low confidence identifications
[1124:27] Searching PTM decoys
[1124:27] Removing interfering precursors
[1124:29] Training neural networks: 42412 targets, 41989 decoys
[1124:30] Number of IDs at 0.01 FDR: 32509
[1124:31] Calculating protein q-values
[1124:31] Number of genes identified at 1% FDR: 4511 (precursor-level), 3646 (protein-level) (inference performed using proteotypic peptides only)
[1124:31] Quantification

[1124:33] File #6/20
[1124:33] Loading run /scratch_shared/szymansk/MenSC/001/dUC-Basal_Ind_1.d
[1126:32] 42975 library precursors are potentially detectable
[1126:32] Processing...
[1126:39] RT window set to 1.43808
[1126:39] Ion mobility window set to 0.0155279
[1126:39] Peak width: 6.936
[1126:39] Scan window radius set to 15
[1126:39] Recommended MS1 mass accuracy setting: 12.6517 ppm
[1126:43] Optimised mass accuracy: 15.1308 ppm
[1126:49] Removing low confidence identifications
[1126:49] Searching PTM decoys
[1126:49] Removing interfering precursors
[1126:50] Training neural networks: 42317 targets, 42148 decoys
[1126:51] Number of IDs at 0.01 FDR: 30403
[1126:52] Calculating protein q-values
[1126:52] Number of genes identified at 1% FDR: 4490 (precursor-level), 3754 (protein-level) (inference performed using proteotypic peptides only)
[1126:52] Quantification

[1126:54] File #7/20
[1126:54] Loading run /scratch_shared/szymansk/MenSC/001/dUC-Basal_Ind_4.d
[1128:49] 42975 library precursors are potentially detectable
[1128:49] Processing...
[1128:55] RT window set to 1.41956
[1128:55] Ion mobility window set to 0.0160854
[1128:55] Peak width: 7.188
[1128:55] Scan window radius set to 15
[1128:55] Recommended MS1 mass accuracy setting: 13.0913 ppm
[1128:59] Optimised mass accuracy: 13.143 ppm
[1129:04] Removing low confidence identifications
[1129:04] Searching PTM decoys
[1129:04] Removing interfering precursors
[1129:05] Training neural networks: 42364 targets, 41976 decoys
[1129:07] Number of IDs at 0.01 FDR: 30269
[1129:07] Calculating protein q-values
[1129:07] Number of genes identified at 1% FDR: 4469 (precursor-level), 3746 (protein-level) (inference performed using proteotypic peptides only)
[1129:07] Quantification

[1129:09] File #8/20
[1129:09] Loading run /scratch_shared/szymansk/MenSC/001/dUC-Basal_Ind_6.d
[1131:09] 42975 library precursors are potentially detectable
[1131:09] Processing...
[1131:15] RT window set to 1.44685
[1131:15] Ion mobility window set to 0.015775
[1131:15] Peak width: 7.204
[1131:15] Scan window radius set to 15
[1131:15] Recommended MS1 mass accuracy setting: 12.083 ppm
[1131:20] Optimised mass accuracy: 14.5722 ppm
[1131:25] Removing low confidence identifications
[1131:25] Searching PTM decoys
[1131:25] Removing interfering precursors
[1131:27] Training neural networks: 42350 targets, 42273 decoys
[1131:28] Number of IDs at 0.01 FDR: 31255
[1131:29] Calculating protein q-values
[1131:29] Number of genes identified at 1% FDR: 4536 (precursor-level), 3773 (protein-level) (inference performed using proteotypic peptides only)
[1131:29] Quantification

[1131:30] File #9/20
[1131:30] Loading run /scratch_shared/szymansk/MenSC/001/dUC-Basal_Ind_7.d
[1133:36] 42975 library precursors are potentially detectable
[1133:36] Processing...
[1133:43] RT window set to 1.42645
[1133:43] Ion mobility window set to 0.0151054
[1133:43] Peak width: 6.768
[1133:43] Scan window radius set to 14
[1133:43] Recommended MS1 mass accuracy setting: 12.6761 ppm
[1133:48] Optimised mass accuracy: 23.2815 ppm
[1133:54] Removing low confidence identifications
[1133:54] Searching PTM decoys
[1133:54] Removing interfering precursors
[1133:55] Training neural networks: 42208 targets, 42690 decoys
[1133:56] Number of IDs at 0.01 FDR: 30253
[1133:57] Calculating protein q-values
[1133:57] Number of genes identified at 1% FDR: 4584 (precursor-level), 3767 (protein-level) (inference performed using proteotypic peptides only)
[1133:57] Quantification

[1133:59] File #10/20
[1133:59] Loading run /scratch_shared/szymansk/MenSC/001/dUC-Basal_Ind_8.d
[1136:06] 42975 library precursors are potentially detectable
[1136:06] Processing...
[1136:12] RT window set to 1.42574
[1136:12] Ion mobility window set to 0.0160699
[1136:12] Peak width: 7.212
[1136:12] Scan window radius set to 15
[1136:12] Recommended MS1 mass accuracy setting: 12.7261 ppm
[1136:16] Optimised mass accuracy: 13.0303 ppm
[1136:21] Removing low confidence identifications
[1136:21] Searching PTM decoys
[1136:21] Removing interfering precursors
[1136:23] Training neural networks: 42393 targets, 41963 decoys
[1136:24] Number of IDs at 0.01 FDR: 31063
[1136:24] Calculating protein q-values
[1136:24] Number of genes identified at 1% FDR: 4497 (precursor-level), 3680 (protein-level) (inference performed using proteotypic peptides only)
[1136:24] Quantification

[1136:26] File #11/20
[1136:26] Loading run /scratch_shared/szymansk/MenSC/001/dUC-Physioxia_Ind_Ind_1.d
[1138:22] 42975 library precursors are potentially detectable
[1138:22] Processing...
[1138:28] RT window set to 1.41888
[1138:28] Ion mobility window set to 0.0148559
[1138:28] Peak width: 7.708
[1138:28] Scan window radius set to 16
[1138:28] Recommended MS1 mass accuracy setting: 12.1375 ppm
[1138:32] Optimised mass accuracy: 15.1804 ppm
[1138:37] Removing low confidence identifications
[1138:37] Searching PTM decoys
[1138:37] Removing interfering precursors
[1138:39] Training neural networks: 42455 targets, 42079 decoys
[1138:40] Number of IDs at 0.01 FDR: 31456
[1138:40] Calculating protein q-values
[1138:41] Number of genes identified at 1% FDR: 4592 (precursor-level), 3811 (protein-level) (inference performed using proteotypic peptides only)
[1138:41] Quantification

[1138:42] File #12/20
[1138:42] Loading run /scratch_shared/szymansk/MenSC/001/dUC-Physioxia_Ind_Ind_4.d
[1140:46] 42975 library precursors are potentially detectable
[1140:46] Processing...
[1140:54] RT window set to 1.38353
[1140:54] Ion mobility window set to 0.015102
[1140:54] Peak width: 7.444
[1140:54] Scan window radius set to 16
[1140:54] Recommended MS1 mass accuracy setting: 12.7291 ppm
[1141:00] Optimised mass accuracy: 15.3506 ppm
[1141:06] Removing low confidence identifications
[1141:06] Searching PTM decoys
[1141:06] Removing interfering precursors
[1141:07] Training neural networks: 42287 targets, 41928 decoys
[1141:09] Number of IDs at 0.01 FDR: 28445
[1141:09] Calculating protein q-values
[1141:09] Number of genes identified at 1% FDR: 4304 (precursor-level), 3538 (protein-level) (inference performed using proteotypic peptides only)
[1141:09] Quantification

[1141:11] File #13/20
[1141:11] Loading run /scratch_shared/szymansk/MenSC/001/dUC-Physioxia_Ind_Ind_6.d
[1143:20] 42975 library precursors are potentially detectable
[1143:20] Processing...
[1143:27] RT window set to 1.41481
[1143:27] Ion mobility window set to 0.0151729
[1143:27] Peak width: 7.512
[1143:27] Scan window radius set to 16
[1143:27] Recommended MS1 mass accuracy setting: 11.8227 ppm
[1143:32] Optimised mass accuracy: 14.8655 ppm
[1143:38] Removing low confidence identifications
[1143:38] Searching PTM decoys
[1143:38] Removing interfering precursors
[1143:40] Training neural networks: 42475 targets, 42114 decoys
[1143:41] Number of IDs at 0.01 FDR: 30812
[1143:41] Calculating protein q-values
[1143:42] Number of genes identified at 1% FDR: 4461 (precursor-level), 3666 (protein-level) (inference performed using proteotypic peptides only)
[1143:42] Quantification

[1143:43] File #14/20
[1143:43] Loading run /scratch_shared/szymansk/MenSC/001/dUC-Physioxia_Ind_Ind_7.d
[1145:35] 42975 library precursors are potentially detectable
[1145:35] Processing...
[1145:41] RT window set to 1.41699
[1145:41] Ion mobility window set to 0.0151087
[1145:41] Peak width: 7.38
[1145:41] Scan window radius set to 16
[1145:41] Recommended MS1 mass accuracy setting: 11.9728 ppm
[1145:46] Optimised mass accuracy: 14.9129 ppm
[1145:52] Removing low confidence identifications
[1145:52] Searching PTM decoys
[1145:52] Removing interfering precursors
[1145:53] Training neural networks: 42499 targets, 42135 decoys
[1145:54] Number of IDs at 0.01 FDR: 32129
[1145:55] Calculating protein q-values
[1145:55] Number of genes identified at 1% FDR: 4490 (precursor-level), 3641 (protein-level) (inference performed using proteotypic peptides only)
[1145:55] Quantification

[1145:57] File #15/20
[1145:57] Loading run /scratch_shared/szymansk/MenSC/001/dUC-Physioxia_Ind_Ind_8.d
[1147:49] 42975 library precursors are potentially detectable
[1147:49] Processing...
[1147:58] RT window set to 1.40372
[1147:58] Ion mobility window set to 0.0157296
[1147:58] Peak width: 7.608
[1147:58] Scan window radius set to 16
[1147:58] Recommended MS1 mass accuracy setting: 13.0857 ppm
[1148:03] Optimised mass accuracy: 12.7542 ppm
[1148:09] Removing low confidence identifications
[1148:09] Searching PTM decoys
[1148:09] Removing interfering precursors
[1148:10] Training neural networks: 42398 targets, 41934 decoys
[1148:11] Number of IDs at 0.01 FDR: 27814
[1148:12] Calculating protein q-values
[1148:12] Number of genes identified at 1% FDR: 4074 (precursor-level), 3277 (protein-level) (inference performed using proteotypic peptides only)
[1148:12] Quantification

[1148:14] File #16/20
[1148:14] Loading run /scratch_shared/szymansk/MenSC/001/dUC-Primed_Ind_Ind_1.d
[1150:11] 42975 library precursors are potentially detectable
[1150:11] Processing...
[1150:18] RT window set to 1.44036
[1150:18] Ion mobility window set to 0.0149038
[1150:18] Peak width: 7.424
[1150:18] Scan window radius set to 16
[1150:18] Recommended MS1 mass accuracy setting: 12.7513 ppm
[1150:23] Optimised mass accuracy: 21.9915 ppm
[1150:29] Removing low confidence identifications
[1150:29] Searching PTM decoys
[1150:29] Removing interfering precursors
[1150:31] Training neural networks: 42237 targets, 42403 decoys
[1150:32] Number of IDs at 0.01 FDR: 29475
[1150:32] Calculating protein q-values
[1150:32] Number of genes identified at 1% FDR: 4525 (precursor-level), 3827 (protein-level) (inference performed using proteotypic peptides only)
[1150:32] Quantification

[1150:34] File #17/20
[1150:34] Loading run /scratch_shared/szymansk/MenSC/001/dUC-Primed_Ind_Ind_4.d
[1152:38] 42975 library precursors are potentially detectable
[1152:38] Processing...
[1152:45] RT window set to 1.42408
[1152:45] Ion mobility window set to 0.0151342
[1152:45] Peak width: 7.524
[1152:45] Scan window radius set to 16
[1152:45] Recommended MS1 mass accuracy setting: 12.4981 ppm
[1152:49] Optimised mass accuracy: 13.0536 ppm
[1152:54] Removing low confidence identifications
[1152:54] Searching PTM decoys
[1152:54] Removing interfering precursors
[1152:56] Training neural networks: 42388 targets, 41787 decoys
[1152:57] Number of IDs at 0.01 FDR: 30125
[1152:58] Calculating protein q-values
[1152:58] Number of genes identified at 1% FDR: 4514 (precursor-level), 3763 (protein-level) (inference performed using proteotypic peptides only)
[1152:58] Quantification

[1152:59] File #18/20
[1152:59] Loading run /scratch_shared/szymansk/MenSC/001/dUC-Primed_Ind_Ind_6.d
[1154:51] 42975 library precursors are potentially detectable
[1154:51] Processing...
[1154:57] RT window set to 1.42153
[1154:57] Ion mobility window set to 0.0148707
[1154:57] Peak width: 7.62
[1154:57] Scan window radius set to 16
[1154:57] Recommended MS1 mass accuracy setting: 13.0462 ppm
[1155:01] Optimised mass accuracy: 15.2906 ppm
[1155:07] Removing low confidence identifications
[1155:07] Searching PTM decoys
[1155:07] Removing interfering precursors
[1155:08] Training neural networks: 42391 targets, 42167 decoys
[1155:10] Number of IDs at 0.01 FDR: 30739
[1155:10] Calculating protein q-values
[1155:10] Number of genes identified at 1% FDR: 4499 (precursor-level), 3717 (protein-level) (inference performed using proteotypic peptides only)
[1155:10] Quantification

[1155:12] File #19/20
[1155:12] Loading run /scratch_shared/szymansk/MenSC/001/dUC-Primed_Ind_Ind_7.d
[1157:01] 42975 library precursors are potentially detectable
[1157:01] Processing...
[1157:08] RT window set to 1.41609
[1157:08] Ion mobility window set to 0.0148027
[1157:08] Peak width: 7.308
[1157:08] Scan window radius set to 16
[1157:08] Recommended MS1 mass accuracy setting: 12.9982 ppm
[1157:11] Optimised mass accuracy: 15.1649 ppm
[1157:17] Removing low confidence identifications
[1157:17] Searching PTM decoys
[1157:17] Removing interfering precursors
[1157:18] Training neural networks: 42381 targets, 42039 decoys
[1157:20] Number of IDs at 0.01 FDR: 30387
[1157:20] Calculating protein q-values
[1157:20] Number of genes identified at 1% FDR: 4576 (precursor-level), 3752 (protein-level) (inference performed using proteotypic peptides only)
[1157:20] Quantification

[1157:22] File #20/20
[1157:22] Loading run /scratch_shared/szymansk/MenSC/001/dUC-Primed_Ind_Ind_8.d
[1159:21] 42975 library precursors are potentially detectable
[1159:21] Processing...
[1159:31] RT window set to 1.35462
[1159:31] Ion mobility window set to 0.0185408
[1159:31] Peak width: 7.968
[1159:31] Scan window radius set to 17
[1159:31] Recommended MS1 mass accuracy setting: 12.3987 ppm
[1159:36] Optimised mass accuracy: 13.6502 ppm
[1159:40] Removing low confidence identifications
[1159:40] Searching PTM decoys
[1159:40] Removing interfering precursors
[1159:41] Training neural networks: 38953 targets, 36437 decoys
[1159:42] Number of IDs at 0.01 FDR: 16731
[1159:42] Calculating protein q-values
[1159:42] Number of genes identified at 1% FDR: 3035 (precursor-level), 2622 (protein-level) (inference performed using proteotypic peptides only)
[1159:42] Quantification

[1159:43] Cross-run analysis
[1159:43] Reading quantification information: 20 files
[1159:44] Averaged recommended settings for this experiment: Mass accuracy = 13ppm, MS1 accuracy = 13ppm, Scan window = 16
[1159:44] Quantifying peptides
[1159:49] Quantifying proteins
[1159:49] Calculating q-values for protein and gene groups
[1159:50] Calculating global q-values for protein and gene groups
[1159:50] Writing report
[1160:06] Report saved to /scratch_shared/szymansk/MenSC/001/report.tsv.
[1160:06] Saving precursor levels matrix
[1160:07] Precursor levels matrix (1% precursor and protein group FDR) saved to /scratch_shared/szymansk/MenSC/001/report.pr_matrix.tsv.
[1160:07] Saving protein group levels matrix
[1160:07] Protein group levels matrix (1% precursor FDR and protein group FDR) saved to /scratch_shared/szymansk/MenSC/001/report.pg_matrix.tsv.
[1160:07] Saving gene group levels matrix
[1160:07] Gene groups levels matrix (1% precursor FDR and protein group FDR) saved to /scratch_shared/szymansk/MenSC/001/report.gg_matrix.tsv.
[1160:07] Saving unique genes levels matrix
[1160:07] Unique genes levels matrix (1% precursor FDR and protein group FDR) saved to /scratch_shared/szymansk/MenSC/001/report.unique_genes_matrix.tsv.
[1160:07] Stats report saved to /scratch_shared/szymansk/MenSC/001/report.stats.tsv

Finished
